# Supplementary material for: Intermolecular Interactions of Edaravone in Aqueous Solutions of Ethaline and Glyceline Inferred from Experiments and Quantum Chemistry Computations
Source: Molecules. 2023 Jan 7;28(2):629. doi: 10.3390/molecules28020629 (PMC9863297; doi:10.3390/molecules28020629)
Supplement: Supplementary file 1 [file molecules-28-00629-s001.zip]

Archive with 1 entries (1 files):
- molecules-2121467-supplementary.pdf
